# Supplementary material for: Cardiovascular Risk across Glycemic Categories: Insights from a Nationwide Screening in Mongolia, 2022–2023
Source: J Clin Med. 2024 Oct 1;13(19):5866. doi: 10.3390/jcm13195866 (PMC11477117; doi:10.3390/jcm13195866)
Supplement: Supplementary file 1 [file jcm-13-05866-s001.zip]

Archive with 1 entries (1 files):
- jcm-3201808-supplementary.pdf
